# Supplementary material for: Identification of a dinucleotide signature that discriminates coding from non-coding long RNAs
Source: Front Genet. 2014 Sep 9;5:316. doi: 10.3389/fgene.2014.00316 (PMC4158813; doi:10.3389/fgene.2014.00316)
Supplement: Supplementary file 1 [file DataSheet1.ZIP]

Archive with 6 entries (6 files):
- Ulveling_FigS1.tif
- Ulveling_FigS2.tif
- Ulveling_FigS3.tif
- Ulveling_FigS4.tif
- Ulveling_Suppl_Legends.doc
- Ulveling_TableS1.xls
