# Supplementary material for: Identification of a dinucleotide signature that discriminates coding from non-coding long RNAs
Source: Front Genet. 2014 Sep 9;5:316. doi: 10.3389/fgene.2014.00316 (PMC4158813; doi:10.3389/fgene.2014.00316)
Supplement: Supplementary file 1 [file DataSheet1.ZIP › Ulveling_TableS1.xls]

## Sheet: Feuil1
Name	Alias	GenBank	chromosome	exon count	length (nt)	ORF max	Link to disease
ASAP1-IT	ASAP1IT; HSPC054; ASAP1IT1; DDEF1IT1; NCRNA00050	NR_002765	8	1	1179	96
BCYRN1	Brain specific cytoplasmatic RNA 1; BC200; BC200a; NCRNA00004	NR_001568	2	4	200	NA	When FMRP is not present in humans, loss of translational repression of specific mRNAs at synapses could result in the synaptic dysfunction phenotype of fragile X patients
BPESC1	blepharophimosis, epicanthus inversus and ptosis, candidate 1	NR_026783	3	3	3516	254	Putative BPES syndrome breakpoint region protein
CECR7	cat eye syndrome chromosome region, candidate 7 SAHL1; FLJ40726	NR_015352	22	4	2724	94	Cat eye syndrome
CPS1-IT	CPS1 intronic transcript	NR_002763	2	1	2304	52
CYorf14	CYorf14; PRO2834; NCRNA00185	NR_001544	Y	2	1506	113
DGCR5	DiGeorge syndrome critical region gene 5 ; KIAA1647; NCRNA00037	NR_002733	22	6	5427	147	DiGeorge syndrome
EGOT	eosinophil granule ontogeny transcript; EGO; NCRNA00190	NR_004428	3	2	1527	86	CARPAL TUNNEL SYNDROME
FTX	Ftx; FLJ18387; NCRNA00182	NR_028379	X	7	2355	47	THROMBOCYTOSIS, FAMILIAL X-LINKED
GAS5	GAS5 growth arrest-specific 5; SNHG2; NCRNA00030	NR_002578	1	12	651	65
H19	ASM; BWS; WT2; ASM1; MGC4485; PRO2605; D11S813E; NCRNA00008	NR_002196	11	5	2322	256	Mutations in this gene are associated with Beckwith-Wiedemann Syndrome and Wilms tumorigenesis.
HANC	HANC; NCRNA00184	NR_033927	1	2	2280	45
HAR1A	highly accelerated region 1A; HAR1F; NCRNA00064	NR_003244	20	2	2793	158
HAR1B	HAR1B highly accelerated region 1B; HAR1R; NCRNA00065	NR_003245	20	2	894	34
HPYR1	Helicobacter pylori responsive 1; HPRG1; NCRNA00027	NR_026684	8	1	981	33	Helicobacter pylori infection
HULC	highly up-regulated in liver cancer; NCRNA00078	NR_004855	6	2	498	72	hepatocellular carcinoma
HYMAI	hydatidiform mole associated and imprinted	NR_002768	6	2	5004	66	one of the causative genes for transient neonatal diabetes mellitus (TNDM)
INE1	inactivation escape 1	NR_024616	X	1	1014	51
IPW	imprinted in Prader-Willi syndrome; NCRNA00002	NR_023915	15	3	4497	78	Mutations in this gene are associated with Prader-Willi syndrome.
JPX	Jpx; NCRNA00183	NR_024582	X	5	1695	67
MALAT-1	metastasis associated lung adenocarcinoma transcript 1; HCN; NEAT2; PRO2853; NCRNA00047	NR_002819	11	1	8706	70	METASTASIS-ASSOCIATED LUNG ADENOCARCINOMA
MEG3	maternally expressed 3; GTL2; FP504; prebp1; PRO0518; PRO2160; FLJ31163; FLJ42589; FLJ44703; NCRNA00023	NR_003530	14	9	1854	106	Zhang et al. (2003) mapped the MEG3 gene to chromosome 14q32.3 that had been predicted to contain a tumor suppressor gene involved in the pathogenesis of meningiomas
MEG8	maternally expressed 8; Bsr; Irm; Rian; NCRNA00024	NR_024149	14	4	498	48
MIAT	myocardial infarction associated transcript; RNCR2; GOMAFU; C22orf35; FLJ25887; FLJ25967; FLJ38367; FLJ45323; NCRNA00066	NR_003491	22	5	10191	99	associated with a susceptibility to myocardial infarction
MIMT1	MER1 repeat containing imprinted transcript 1; ITUP1	NR_024059	19	2	1287	51	downregulation may be important in the development of glioma
NBR2	neighbor of BRCA1 gene 2	NR_003108	17	5	1371	112
NCRMS RNA	noncoding RNA in rhabdomyosarcoma; NCRNA00054; RMST	NR_024037	12	9	2097	62	may be important in myogenesis and in the development of RMS (RHABDOMYOSARCOMA)
ncR-uPAR	non-protein coding RNA, upstream of F2R/PAR1	NR_028375	5	1	924	54
PART1	prostate androgen-regulated transcript 1	NR_024617	5	4	2493	75	exhibited increased expression upon exposure to androgens in a prostate cancer cell line
PCA3/DD3 RNA	prostate cancer antigen 3; NCRNA00019	NR_015342	9	3	3735	59	DD3 is a new prostate-specific gene, highly overexpressed in prostate cancer
PCGEM1	prostate-specific transcript 1	NR_002769	2	3	1602	37	Elevated expression of PCGEM1, a prostate-specific gene with cell growth-promoting function, is associated with high-risk prostate cancer patients
PISRT1	polled intersex syndrome regulated transcript 1	NR_027070	3	1	531	47
PLAC2	placenta-specific 2	NR_027064	19	3	3693	151
PRINS	Psoriasis susceptibilityrelated RNA Gene Induced by Stress	NR_023388	10	2	2199	63	Psoriasis
PSORS1C3	psoriasis susceptibility 1 candidate 3	NR_026816	6	3	600	59	Psoriasis
PWRN2	Prader-Willi region non-protein coding RNA 2	NR_026647	15	1	5127	108	Prader-Willi syndrome
SOX2OT	SOX2 overlapping transcript; NCRNA00043; DKFZp761J1324	NR_004053	3	5	2529	69
ST7OT4	ST7 overlapping transcript 4	NR_002329	7	5	1587	169
TSIX	XISTAS; XIST-AS; NCRNA00013	NR_003255	X	1	37026	151
TTTY11	testis-specific transcript, Y-linked 11	NR_001548	Y	5	834	119
TTTY14	testis-specific transcript, Y-linked 14	NR_001543	Y	2	513	56
TTTY16	testis-specific transcript, Y-linked 16	NR_001552	Y	2	192	24
TTTY17A	testis-specific transcript, Y-linked 17A	NR_001526	Y	2	165	3
TTTY19	testis-specific transcript, Y-linked 19	NR_001549	Y	2	267	18
TTTY21	testis-specific transcript, Y-linked 21	NR_001535	Y	2	306	16
TTTY22	testis-specific transcript, Y-linked 22	NR_001539	Y	5	426	60
TTTY5	testis-specific transcript, Y-linked 5	NR_001541	Y	2	1575	75
TTTY8	testis-specific transcript, Y-linked 8	NR_001533	Y	3	540	61
TUG1	taurine upregulated 1; TI-227H; FLJ20618; MGC46067; NCRNA00080	NR_002323	22	3	7113	135	required for differentiation of the murine retina
UCA1	urothelial cancer associated 1; CUDR; NCRNA00178	NR_015379	19	3	1440	79	UCA1 is an embryonic development and bladder cancer-associated RNA
WBSCR26	Williams Beuren syndrome chromosome region 26	NR_026690	7	4	471	80	Williams Beuren syndrome
XIST	X (inactive)-specific transcript	NR_001564	X	6	19269	136	Mutations in the XIST promoter cause familial skewed X inactivation
